# Supplementary material for: Social Support in Two Cultures: Everyday Transactions in the U.S. and Empathic Assurance in Japan
Source: PLoS One. 2015 Jun 24;10(6):e0127737. doi: 10.1371/journal.pone.0127737 (PMC4479601; doi:10.1371/journal.pone.0127737)
Supplement: S1 Datasets — S1: Stage 2 Level 1 Data situation as unit PLOS one (Stage 2 data, situation as unit of analysis, others rating situations); S2: Dataset Stage 2 level 2 data respondent as unit PLOS one (Stage 2 data, situation as unit of analysis, others rating situations); S3: Stage 1 level 1 Data situation as unit PLOS one (Stage 1 data, person as unit of analysis, self-reporting on situations); and S4: Stage 1 level 2 data respondent as unit PLOS one(Stage 1 data, person as unit of analysis, self-reporting on situations) (ZIP) [file pone.0127737.s001.zip]

Archive with 4 entries (4 files):
- S2 Stage 2 Level 2 data respondent as unit PLOS one.sav
- S4 Stage 1 level 2 data respondent as unit PLOS one.sav
- S3 Stage 1 level 1 Data situation as unit PLOS one.sav
- S1 Stage 2 Level 1 data situation as unit PLOS One.sav
